# Supplementary material for: Survey of SNPs Associated with Total Number Born and Total Number Born Alive in Pig
Source: Genes (Basel). 2020 Apr 30;11(5):491. doi: 10.3390/genes11050491 (PMC7291110; doi:10.3390/genes11050491)
Supplement: Supplementary file 1 [file genes-11-00491-s001.zip]

Archive with 3 entries (3 files):
- add file 1.txt
- add file 2.docx
- add file 3.txt
