# Supplementary material for: Survey of SNPs Associated with Total Number Born and Total Number Born Alive in Pig
Source: Genes (Basel). 2020 Apr 30;11(5):491. doi: 10.3390/genes11050491 (PMC7291110; doi:10.3390/genes11050491)
Supplement: Supplementary file 1 [file genes-11-00491-s001.zip › add file 1.txt]

	SNP	SSC	Location	Allele	SYMBOL	Trait	Reference				Interval
1	rs80972494	1	7262020	C	-	TNB	Coster et al., 2012
2	rs80787893	1	14869534	C	ZBTB2	TNB	Sell-Kubiak et al., 2015				7607514
3	rs80851003	1	20072414	G	-	TNB	He et al., 2017				5202880
4	rs339929690	1	59515751	C	-	NBA	Wu et al., 2018				39443337
5	rs329624627	1	72605122	C	CRYBG1	NBA	Wu et al., 2018				13089371
6	rs338462676	1	74750265	T	-	NBA	Wu et al., 2018				2145143
7	rs80970692	1	97934013	A	ZBTB7C	TNB	Wang et al., 2018a				23183748
8	rs80982567	1	99668135	G	-	NBA	Wu et al., 2018				1734122
9	rs329761313	1	116715803	C	-	NBA	Wu et al., 2018				17047668
10	rs329145797	1	116791808	T	-	NBA	Wu et al., 2018				76005
11	rs80830052	1	139481542	A	ALDH1A3	NBA	Suwannasing, et al., 2018				22689734
12	rs80930659	1	139579572	G	LRRK1	NBA	Suwannasing, et al., 2018				98030
13	rs80804265	1	139608452	A	LRRK1	NBA	Suwannasing, et al., 2018				28880
14	rs80862569	1	139636710	C	-	NBA	Suwannasing, et al., 2018				28258
15	rs80846651	1	139655026	A	-	NBA	Suwannasing, et al., 2018				18316
16	rs80845110	1	139993309	A	GABRG3	TNB	Coster et al., 2012				338283
17	rs80933698	1	140097794	G	GABRG3	TNB	Coster et al., 2012				104485
18	rs80869858	1	140178409	T	GABRG3	TNB	Coster et al., 2012				80615
19	rs80999701	1	140290677	A	GABRG3	TNB	Coster et al., 2012				112268
20	rs81348717	1	140463533	G	GABRG3	TNB	Coster et al., 2012				172856
21	rs81348724	1	140550299	A	GABRA5	TNB	Coster et al., 2012				86766
22	rs81348751	1	140808020	A	GABRB3	TNB	Coster et al., 2012				257721
23	rs80989931	1	140896691	A	GABRB3	TNB	Coster et al., 2012				88671
24	rs81348779	1	141989297	G	UBE3A	TNB	Coster et al., 2012				1092606
25	rs81348779	1	141989297	G	UBE3A	NBA	Coster et al., 2012				0
26	rs329931325	1	144835089	T	-	NBA	Wu et al., 2018				2845792
27	rs326961952	1	145395812	G	-	NBA	Wu et al., 2018				560723
28	rs336474421	1	145452726	T	-	NBA	Wu et al., 2018				56914
29	rs322202112	1	146334522	C	-	NBA	Wu et al., 2018				881796
30	rs80912860	1	164637575	C	-	TNB	Sell-Kubiak et al., 2015				18303053
31	rs80956812	1	164674664	A	SMAD6	TNB	Sell-Kubiak et al., 2015				37089
32	rs81267574	1	222278217	G	PIP5K1B	TNB	He et al., 2017				57603553
33	rs332924521	1	239558816	C	XPA	NBA	Wu et al., 2018				17280599
34	rs330585697	1	239775818	T	TRMO	NBA	Wu et al., 2018				217002
35	rs80938435	1	245222778	T	-	TNB	He et al., 2017				5446960
36	rs81296573	1	263022859	A	-	TNB	He et al., 2017				17800081
37	rs80913204	1	270166629	T	FNBP1	TNB	He et al., 2017				7143770
38	rs81330112	2	3058633	A	CTTN	TNB	He et al., 2017
39	rs81214065	2	7420349	A	PYGM	TNB	He et al., 2017				4361716
40	rs81474834	2	9252507	T	-	TNB	He et al., 2017				1832158
41	rs81291755	2	20563683	G	-	NBA	Suwannasing, et al., 2018				11311176
42	rs81355894	2	20637563	C	-	NBA	Suwannasing, et al., 2018				73880
43	rs81355903	2	20665892	T	-	NBA	Suwannasing, et al., 2018				28329
44	rs81355915	2	20717076	G	-	NBA	Suwannasing, et al., 2018				51184
45	rs81273273	2	24914867	G	LDLRAD3	TNB	He et al., 2017				4197791
46	rs81356698	2	28380318	G		TNB	Coster et al., 2012				3465451
47	rs81356698	2	28380318	G	EIF3M	NBA	Coster et al., 2012				0
48	rs346316162	2	84269464	T	ANKRD31	TNB	He et al., 2017				55889146
49	rs81360234	2	85003252	G	SV2C	TNB	He et al., 2017				733788
50	rs81265647	2	125660328	T	-	NBA	Suwannasing, et al., 2018				40657076
51	rs81270902	2	136051929	G	FSTL4	TNB	He et al., 2017				10391601
52	rs81307772	2	142675693	C	PCDHAC2	TNB	He et al., 2017				6623764
53	rs81366836	2	145019988	C	-	TNB	He et al., 2017				2344295
54	rs81367208	2	146880995	T	-	TNB	He et al., 2017				1861007
55	rs81346993	2	148668538	G	DPYSL3	TNB	He et al., 2017				1787543
56	rs334519198	3	5376605	T	LMTK2	TNB	Wang et al., 2018a				9208642
57	rs81243084	3	14585248	T	AUTS2	TNB	He et al., 2017				9208643
58	rs81318451	3	20859502	T	HS3ST4	TNB	He et al., 2017				6274254
59	rs81319541	3	23688143	G	IGSF6	TNB	He et al., 2017				2828641
60	rs81379421	3	27307613	G	XYLT1	NBA	Bergfelder-Dr?ing et al., 2015				3619470
61	rs81379942	3	30034842	A	SHISA9	TNB	He et al., 2017				2727229
62	rs81369361	3	43227069	A	-	TNB	Wang et al., 2018a				13192227
63	rs334867206	3	43312168	T	-	TNB	Wang et al., 2018a				85099
64	rs334867206	3	43312168	T	-	NBA	Wang et al., 2018				0
65	rs319494663	3	43463318	C	ssc-let-7a-2	TNB	Wang et al., 2018a				151150
66	rs319494663	3	43463318	C	ssc-let-7a-2	NBA	Wang et al., 2018				0
67	rs338135576	3	52266739	T	IL1R1	TNB	He et al., 2017				8803421
68	rs81370592	3	53699303	C	-	TNB	He et al., 2017				1432564
69	rs81377897	3	124275280	G	-	TNB	He et al., 2017				70575977
70	rs81272059	3	125892592	G	NOL10	TNB	He et al., 2017				1617312
71	rs81319839	4	18194352	A	-	TNB	Wang et al., 2018a
72	rs81312912	4	18196598	A	-	TNB	Wang et al., 2018a				2246
73	rs80986621	4	87990037	C	UAP1	TNB	He et al., 2017				69793439
74	rs80860510	4	89154886	A	SDHC	TNB	He et al., 2017				1164849
75	rs80987610	4	89242132	G	APOA2	TNB	He et al., 2017				87246
76	rs80910021	4	96557774	C	-	TNB	He et al., 2017				7315642
77	rs80999559	4	98260992	C	CERS2	TNB	He et al., 2017				1703218
78	rs80927364	4	130597207	A	DDAH1	TNB	He et al., 2017				32336215
79	rs80927364	4	130597207	A	DDAH1	NBA	Ma et al., 2018				0
80	rs81385465	5	4131296	G	-	TNB	Sell-Kubiak et al., 2015
81	rs336638152	5	11274122	A	-	TNB	Zhang et al., 2019				7142826
82	rs80890206	5	31022891	C	GRIP1	NBA	Ma et al., 2018				19748769
83	rs327336155	5	31752997	G	-	TNB	Wang et al., 2018a				730106
84	rs80890539	5	49084918	T	-	TNB	He et al., 2017				17331921
85	rs80999110	5	65577418	T	-	TNB	Zhang et al., 2019				16492500
86	rs328217833	5	78953555	C	-	TNB	He et al., 2017				13376137
87	rs81303269	5	79020148	A	-	TNB	He et al., 2017				66593
88	rs80867243	5	87337099	C	ELK3	NBA	Bergfelder-Dr?ing et al., 2015				8316951
89	rs81236331	6	4395948	T	WFDC1	TNB	He et al., 2017
90	rs81307446	6	4817058	T	CDH13	TNB	He et al., 2017				421110
91	rs81393472	6	21728055	A	-	TNB	He et al., 2017				16910997
92	rs345476947	6	54042595	T	FUT2	TNB	Wang et al., 2018b				32314540
93	rs81320475	6	70313133	A	RBP7	NBA	Suwannasing, et al., 2018				16270538
94	rs81285644	6	70323076	G	RBP7	NBA	Suwannasing, et al., 2018				9943
95	rs81275494	6	70408106	G	UBE4B	NBA	Suwannasing, et al., 2018				85030
96	rs81279050	6	70418172	A	UBE4B	NBA	Suwannasing, et al., 2018				10066
97	rs81270030	6	70428427	T	UBE4B	NBA	Suwannasing, et al., 2018				10255
98	rs81322640	6	74250906	T	KAZN	TNB	He et al., 2017				3822479
99	rs81283746	6	78467732	C	UBXN10	TNB	He et al., 2017				4216826
100	rs55618224	6	80088638	C	-	TNB	Liu et al., 2019				1620906
101	rs81388947	6	80229040	A	-	NBA	Chen et al., 2019				140402
102	rs704072370	6	80388745	A	-	NBA	Chen et al., 2019				159705
103	rs81318862	6	82375634	A	-	TNB	Zhang et al., 2019				1986889
104	rs81332505	6	83142163	A	MAN1C1	NBA	Chen et al., 2019				766529
105	rs81476037	6	83545020	T	PDIK1L	NBA	Chen et al., 2019				402857
106	rs328276462	6	83863384	G	HMGN2	NBA	Chen et al., 2019				318364
107	rs335265547	6	83871998	C	-	NBA	Chen et al., 2019				8614
108	rs81287462	6	83986459	A	-	NBA	Chen et al., 2019				114461
109	rs81332455	6	84069079	G	ARID1A	NBA	Chen et al., 2019				82620
110	rs336670754	6	84118086	C	ARID1A	NBA	Chen et al., 2019				49007
111	rs329711941	6	84156205	C	ZDHHC18	TNB	Zhang et al., 2019				38119
112	rs81391439	6	129931172	A	-	TNB	He et al., 2017				45774967
113	rs342908929	6	159933806	T	ZFYVE9	TNB	Li et al., 2019				30002634
114	rs342908929	6	159933806	T	ZFYVE9	NBA	Li et al., 2019				0
115	rs81319462	6	163598597	G	-	TNB	He et al., 2017				3664791
116	rs81319428	6	163598619	C	-	TNB	He et al., 2017				22
117	rs81345088	6	168897980	A	ZMYND12	NBA	Suwannasing, et al., 2018				5299361
118	rs81259198	6	168899114	A	ZMYND12	NBA	Suwannasing, et al., 2018				1134
119	rs81245903	6	168916590	T	RIMKLA	NBA	Suwannasing, et al., 2018				17476
120	rs81273774	6	168931165	C	RIMKLA	NBA	Suwannasing, et al., 2018				14575
121	rs80882306	7	11003222	G	-	TNB	Ma et al., 2018
122	rs80882306	7	11003222	G	-	NBA	Ma et al., 2018				0
123	rs80813007	7	21583296	G	-	TNB	He et al., 2017				10580074
124	rs80938431	7	22008244	G	-	TNB	He et al., 2017				424948
125	rs80933422	7	27905935	T	-	TNB	He et al., 2017				5897691
126	rs80797074	7	29268803	G	DST	TNB	He et al., 2017				1362868
127	rs340672537	7	38439290	T	ABCC10	TNB	He et al., 2017				9170487
128	rs81398070	7	58232894	C	SIN3A	TNB	He et al., 2017				19793604
129	rs80824208	7	63161681	G	SLC25A21	TNB	He et al., 2017				4928787
130	rs326644823	7	63618208	A	-	TNB	He et al., 2017				456527
131	rs80867596	7	70133128	G	-	TNB	He et al., 2017				6514920
132	rs80891106	7	73467314	A	-	TNB	He et al., 2017				3334186
133	rs81295302	7	74333495	T	STXBP6	TNB	He et al., 2017				866181
134	rs81398127	7	75705436	G	CMTM5	TNB	He et al., 2017				1371941
135	rs336977324	7	81077680	T	RYR3	TNB	He et al., 2017				5372244
136	rs80927564	7	108030803	C	-	TNB	He et al., 2017				26953123
137	rs325729252	7	109101108	C	-	NBA	Bergfelder-Dr?ing et al., 2015				1070305
138	rs80942529	7	110057727	G	-	TNB	He et al., 2017				956619
139	rs81403620	8	15474371	T	KCNIP4	TNB	He et al., 2017
140	rs81405013	8	16400498	C	-	TNB	He et al., 2017				926127
141	rs81342198	8	16560870	C	-	TNB	He et al., 2017				160372
142	rs81406385	8	17783561	C	-	TNB	He et al., 2017				1222691
143	rs81343566	8	18863902	C	CCDC149	TNB	He et al., 2017				1080341
144	rs81399474	8	32370687	C	UCHL1	TNB	He et al., 2017				13506785
145	rs81399527	8	32800253	G	-	TNB	He et al., 2017				429566
146	rs81399633	8	33508704	A	ATP8A1	TNB	He et al., 2017				708451
147	rs81227962	8	34380373	A	-	TNB	He et al., 2017				871669
148	rs81476987	8	34885027	C	KCTD8	TNB	He et al., 2017				504654
149	rs81399897	8	36628170	C	-	TNB	He et al., 2017				1743143
150	rs81400131	8	38946698	A	CWH43	TNB	He et al., 2017				2318528
151	rs81400868	8	63262973	A	U6	TNB	He et al., 2017				24316275
152	rs81401375	8	73118551	A	-	TNB	He et al., 2017				9855578
153	rs339466191	8	80345448	A	NR3C2	TNB	Wu et al., 2018				7226897
154	rs333905163	8	80589152	A	NR3C2	TNB	Wu et al., 2018				243704
155	rs81294311	8	88225561	T	-	TNB	He et al., 2017				7636409
156	rs318557169	8	95381096	G	-	NBA	Wu et al., 2018				7155535
157	rs327655683	8	95402330	A	-	NBA	Wu et al., 2018				21234
158	rs319272490	8	103706053	C	-	TNB	Wu et al., 2018				8303723
159	rs81403286	8	107008700	T	-	TNB	He et al., 2017				3302647
160	rs81403527	8	112530303	A	CASP6	TNB	He et al., 2017				5521603
161	rs81403538	8	112566311	T	MCUB	TNB	He et al., 2017				36008
162	rs334180816	8	115856336	C	NPNT	TNB	Wu et al., 2018				3290025
163	rs80834695	8	120291881	A	-	TNB	He et al., 2017				4435545
164	rs81317149	8	127090631	G	-	TNB	Sell-Kubiak et al., 2015				6798750
165	rs81413855	9	8393770	G	C2CD3	TNB	He et al., 2017
166	rs81416386	9	11655571	G	MYO7A	TNB	He et al., 2017				3261801
167	rs81257618	9	13492371	A	-	NBA	Bergfelder-Dr?ing et al., 2015				1836800
168	rs81407589	9	21695319	C	-	TNB	He et al., 2017				8202948
169	rs81408950	9	34248222	G	-	TNB	He et al., 2017				12552903
170	rs81409102	9	35438101	C	GRIA4	TNB	He et al., 2017				1189879
171	rs81413928	9	84593678	A	AGMO	TNB	Uimari et al., 2011				49155577
172	rs81413949	9	85057918	C	-	TNB	Uimari et al., 2011				464240
173	rs81287478	9	85128043	T	-	TNB	Uimari et al., 2011				70125
174	rs81223525	9	85362483	G	-	TNB	Uimari et al., 2011				234440
175	rs81260290	9	87932749	G	HDAC9	TNB	Ma et al., 2018				2570266
176	rs81414623	9	96283483	C	SEMA3A	TNB	He et al., 2017				8350734
177	rs81300575	9	102308556	T	PHTF2	TNB	Uimari et al., 2011				6025073
178	rs81417393	9	126541658	C	-	NBA	Bergfelder-Dr?ing et al., 2015				24233102
179	rs81331059	9	137095797	G	-	TNB	He et al., 2017				10554139
180	rs81419264	9	137162279	G	-	TNB	He et al., 2017				66482
181	rs81419315	9	137216947	G	U6	TNB	He et al., 2017				54668
182	rs81315852	9	138107624	T	-	TNB	He et al., 2017				890677
183	rs81332239	9	138462123	C	-	TNB	He et al., 2017				354499
184	rs81429231	10	10002753	G	MARK1	TNB	He et al., 2017
185	rs81421148	10	16506621	C	AKT3	NBA	Bergfelder-Dr?ing et al., 2015				6503868
186	rs80978601	10	25256004	G	-	NBA	Bergfelder-Dr?ing et al., 2015				8749383
187	rs80895456	10	26509297	T	-	TNB	He et al., 2017				1253293
188	rs81255997	10	28330355	C	-	NBA	Bergfelder-Dr?ing et al., 2015				1821058
189	rs341908955	10	48658434	T	-	TNB	He et al., 2017				20328079
190	rs81329283	10	56421545	A	NRP1	TNB	He et al., 2017				7763111
191	rs81274366	10	57593745	G	PARD3	TNB	Ma et al., 2018				1172200
192	rs81274366	10	57593745	G	PARD3	NBA	Ma et al., 2018				0
193	rs81426281	10	57913635	T	-	TNB	He et al., 2017				319890
194	rs81236069	10	58288430	A	-	NBA	Bergfelder-Dr?ing et al., 2015				374795
195	rs81302230	10	58290108	G	-	NBA	Bergfelder-Dr?ing et al., 2015				1678
196	rs81314128	10	59665035	T	-	TNB	He et al., 2017				1374927
197	rs81430147	11	836702	C	-	NBA	Bergfelder-Dr?ing et al., 2015
198	rs81430859	11	4296303	C	WASF3	NBA	Bergfelder-Dr?ing et al., 2015				3459601
199	rs80941850	11	8940153	T	-	TNB	He et al., 2017				4643850
200	rs81477765	11	19542650	G	-	TNB	He et al., 2017				10602497
201	rs81332839	11	19542846	T	-	TNB	He et al., 2017				196
202	rs81285980	11	19544324	A	-	TNB	He et al., 2017				1478
203	rs81237348	11	22281193	C	NUFIP1	TNB	He et al., 2017				2736869
204	rs80989787	11	23362846	T	ENOX1	TNB	Sell-Kubiak et al., 2015				1081653
205	rs81289355	11	23410214	C	ENOX1	TNB	Sell-Kubiak et al., 2015				47368
206	rs81293918	11	27751988	A	-	TNB	He et al., 2017				4341774
207	rs80813604	11	48641897	C	-	TNB	He et al., 2017				20889909
208	rs80950312	11	48749391	T	-	TNB	He et al., 2017				107494
209	rs80869156	11	64316157	G	-	TNB	He et al., 2017				15566766
210	rs81329621	11	66354904	G	-	TNB	He et al., 2017				2038747
211	rs81242222	11	67129570	A	-	NBA	Bergfelder-Dr?ing et al., 2015				774666
212	rs81343376	12	6971812	G	-	TNB	He et al., 2017
213	rs81332319	12	7414272	C	-	TNB	He et al., 2017				442460
214	rs81439394	12	9810809	G	-	TNB	Zhang et al., 2019				2396537
215	rs81433045	12	26992374	G	ANKRD40	TNB	He et al., 2017				17181565
216	rs81433877	12	33577229	G	MSI2	TNB	He et al., 2017				6584855
217	rs81434044	12	33799100	C	MSI2	TNB	He et al., 2017				221871
218	rs81434064	12	33903675	A	MSI2	TNB	He et al., 2017				104575
219	rs81434489	12	35993482	G	VMP1	TNB	He et al., 2017				2089807
220	rs81434499	12	36207006	G	-	TNB	He et al., 2017				213524
221	rs81434499	12	36207006	G	-	NBA	Ma et al., 2018				0
222	rs81309004	12	40519573	T	-	TNB	He et al., 2017				4312567
223	rs81434931	12	40974978	A	ASIC2	TNB	He et al., 2017				455405
224	rs81435036	12	41338150	C	ASIC2	TNB	He et al., 2017				363172
225	rs81477883	12	43427846	T	RAB11FIP4	TNB	He et al., 2017				2089696
226	rs81447979	13	11362350	A	THRB	TNB	He et al., 2017
227	rs80837222	13	13802573	T	NEK10	TNB	He et al., 2017				2440223
228	rs81445072	13	38880472	C	ARHGEF3	TNB	He et al., 2017				25077899
229	rs80962240	13	52784022	C	FOXP1	NBA	Wang et al., 2018				13903550
230	rs81215583	13	71905692	C	RPN1	NBA	Ma et al., 2018				19121670
231	rs80964445	13	75637294	G	CEP63	TNB	He et al., 2017				3731602
232	rs81447100	13	80866929	A	CLSTN2	TNB	He et al., 2017				5229635
233	rs81447100	13	80866929	A	CLSTN2	NBA	Ma et al., 2018				0
234	rs81447231	13	82603578	A	GRK7	NBA	Ma et al., 2018				1736649
235	rs81441751	13	182451198	C	CHODL	TNB	Sell-Kubiak et al., 2015				99847620
236	rs81442196	13	190614395	G	-	TNB	He et al., 2017				8163197
237	rs80961068	13	200778735	T	TTC3	TNB	Wang et al., 2018a				10164340
238	rs80841768	14	12118215	T	PNOC	TNB	He et al., 2017
239	rs330621374	14	15126027	A	-	TNB	Wu et al., 2018				3007812
240	rs339777110	14	25374812	G	TMEM132D	TNB	Zhang et al., 2019				10248785
241	rs334650508	14	26675179	A	-	TNB	He et al., 2017				1300367
242	rs318344052	14	26907303	T	-	TNB	He et al., 2017				232124
243	rs80979042	14	62040147	T	BICC1	TNB	Zhang et al., 2019				35132844
244	rs80825112	14	62071531	A	BICC1	TNB	Zhang et al., 2019				31384
245	rs80892145	14	73289391	T	LRRC20	TNB	He et al., 2017				11217860
246	rs80960182	14	84555165	A	-	TNB	He et al., 2017				11265774
247	rs80873788	14	85481113	A	RGR	TNB	He et al., 2017				925948
248	rs80799654	14	98901034	T	-	TNB	He et al., 2017				13419921
249	rs80800806	14	104041994	T	IDE	TNB	He et al., 2017				5140960
250	rs80968475	14	107031142	T	SORBS1	TNB	He et al., 2017				2989148
251	rs80959797	14	107336340	G	ENTPD1	TNB	He et al., 2017				305198
252	rs80938898	14	107377294	C	ENTPD1	TNB	He et al., 2017				40954
253	rs80971725	14	107584405	C	-	TNB	He et al., 2017				207111
254	rs80843720	14	107597908	T	ZNF518A	TNB	He et al., 2017				13503
255	rs80987149	14	107725686	T	-	TNB	He et al., 2017				127778
256	rs81449479	14	107794160	G	OPALIN	TNB	He et al., 2017				68474
257	rs319258722	14	123766842	T	-	NBA	Wang et al., 2018				15972682
258	rs80867623	14	129792523	G	SEC23IP	TNB	Coster et al., 2012				6025681
259	rs80983641	14	137193623	G	PTPRE	TNB	He et al., 2017				7401100
260	rs80868389	15	9150979	A	-	TNB	He et al., 2017
261	rs81452018	15	26337909	G	-	TNB	Onteru et al., 2012				17186930
262	rs80893476	15	82075550	C	MTX2	TNB	He et al., 2017				55737641
263	rs45435330	15	118847390	A	IGFBP2	TNB	An et al., 2018				36771840
264	rs45435330	15	118847390	A	IGFBP2	NBA	An et al., 2018				0
265	rs81459590	16	6025546	A	MYO10	NBA	Bergfelder-Dr?ing et al., 2015
266	rs81459026	16	41470716	G	IPO11	TNB	He et al., 2017				35445170
267	rs81289648	16	74903886	A	-	TNB	Ma et al., 2018				33433170
268	rs81463092	16	74971494	G	-	TNB	He et al., 2017				67608
269	rs331119584	17	1486143	T	DLC1	TNB	He et al., 2017
270	rs80952566	17	27123793	T	-	NBA	Ma et al., 2018				25637650
271	rs328230332	17	34329730	T	-	TNB	Zhang et al., 2019				7205937
272	rs81472303	18	18253338	C	COPG2	TNB	Coster et al., 2012
273	rs81469701	18	42920811	T	SCRN1	NBA	Bergfelder-Dr?ing et al., 2015				24667473
274	rs81471172	18	51640938	T	HECW1	TNB	Wang et al., 2018a				8720127
275	rs81471172	18	51640938	T	HECW1	NBA	Wang et al., 2018				0
276	rs81471381	18	53672799	G	SUGCT	TNB	Sell-Kubiak et al., 2015				2031861
277	rs332595701	18	53697787	G	SUGCT	TNB	Sell-Kubiak et al., 2015				24988
278	rs81225238	X	15335129	T	PHKA2	TNB	He et al., 2017
279	rs81473442	X	91880535	C	TRPC5	NBA	Suwannasing, et al., 2018				76545406
280	rs81323503	X	92070342	A	-	NBA	Suwannasing, et al., 2018				189807
281	rs81283192	X	92244402	A	RTL4	NBA	Suwannasing, et al., 2018				174060
282	rs337547716	X	92330719	A	RTL4	NBA	Suwannasing, et al., 2018				86317
283	rs80834138	X	92447181	A	LHFPL1	NBA	Suwannasing, et al., 2018				116462
284	rs80891661	X	101710962	C	-	TNB	He et al., 2017				9263781
285	rs322114058	X	101975674	A	TENM1	TNB	He et al., 2017				264712
286	rs81339510	X	118854990	T	-	NBA	Suwannasing, et al., 2018				16879316
