# Supplementary material for: Survey of SNPs Associated with Total Number Born and Total Number Born Alive in Pig
Source: Genes (Basel). 2020 Apr 30;11(5):491. doi: 10.3390/genes11050491 (PMC7291110; doi:10.3390/genes11050491)
Supplement: Supplementary file 1 [file genes-11-00491-s001.zip › add file 3.txt]

node1	node2	node1 accession	node2 accession	node1 annotation	node2 annotation	score	SSC	Location	Reference
AKT3	IGFBP2	ENSSSCP00000011590	ENSSSCP00000026205	V-akt murine thymoma viral oncogene-like 3	Insulin-like growth factor-binding protein 2; May have both growth-inhibiting and growth-promoting effects, depending on tissue type; increases IGF-induced DNA synthesis in the uterine epithelium. IGF-binding proteins prolong the half-life of the IGFs and have been shown to either inhibit or stimulate the growth promoting effects of the IGFs on cell culture. They alter the interaction of IGFs wit…	0,459	10	16506621	Bergfelder-Dr?ing et al., 2015
ANKRD40	COPG2	ENSSSCP00000027265	ENSSSCP00000017538	Ankyrin repeat domain 40	Coatomer subunit gamma; The coatomer is a cytosolic protein complex that binds to dilysine motifs and reversibly associates with Golgi non- clathrin-coated vesicles, which further mediate biosynthetic protein transport from the ER, via the Golgi up to the trans Golgi network. Coatomer complex is required for budding from Golgi membranes, and is essential for the retrograde Golgi-to-ER transport o…	0,451	12	26992374	He et al., 2017
ANKRD40	MYO10	ENSSSCP00000027265	ENSSSCP00000017789	Ankyrin repeat domain 40	Myosin X; Belongs to the TRAFAC class myosin-kinesin ATPase superfamily. Myosin family	0,415	12	26992374	He et al., 2017
ARHGEF3	FNBP1	ENSSSCP00000019522	ENSSSCP00000006095	Rho guanine nucleotide exchange factor (GEF) 3	Formin binding protein 1	0,428	13	38880472	He et al., 2017
AUTS2	KCNIP4	ENSSSCP00000008253	ENSSSCP00000025282	AUTS2, activator of transcription and developmental regulator	Kv channel interacting protein 4	0,547	3	14585248	He et al., 2017
C2CD3	CEP63	ENSSSCP00000015754	ENSSSCP00000023455	C2 calcium-dependent domain containing 3	Centrosomal protein 63kDa	0,901	9	8393770	He et al., 2017
CEP63	C2CD3	ENSSSCP00000023455	ENSSSCP00000015754	Centrosomal protein 63kDa	C2 calcium-dependent domain containing 3	0,901	13	75637294	He et al., 2017
CLSTN2	GRIP1	ENSSSCP00000012436	ENSSSCP00000000508	Calsyntenin 2	Glutamate receptor interacting protein 1	0,48	13	80866929	He et al., 2017
COPG2	ANKRD40	ENSSSCP00000017538	ENSSSCP00000027265	Coatomer subunit gamma; The coatomer is a cytosolic protein complex that binds to dilysine motifs and reversibly associates with Golgi non- clathrin-coated vesicles, which further mediate biosynthetic protein transport from the ER, via the Golgi up to the trans Golgi network. Coatomer complex is required for budding from Golgi membranes, and is essential for the retrograde Golgi-to-ER transport o…	Ankyrin repeat domain 40	0,451	18	18253338	Coster et al., 2012
COPG2	UBE3A	ENSSSCP00000017538	ENSSSCP00000005203	Coatomer subunit gamma; The coatomer is a cytosolic protein complex that binds to dilysine motifs and reversibly associates with Golgi non- clathrin-coated vesicles, which further mediate biosynthetic protein transport from the ER, via the Golgi up to the trans Golgi network. Coatomer complex is required for budding from Golgi membranes, and is essential for the retrograde Golgi-to-ER transport o…	Ubiquitin protein ligase E3A	0,592	18	18253338	Coster et al., 2012
DLC1	SEMA3A	ENSSSCP00000007430	ENSSSCP00000016325	DLC1 Rho GTPase activating protein	Semaphorin 3A; Sema domain, immunoglobulin domain (Ig), short basic domain, secreted, (semaphorin) 3A; Belongs to the semaphorin family	0,55	17	1486143	He et al., 2017
DPYSL3	NRP1	ENSSSCP00000015343	ENSSSCP00000011839	Uncharacterized protein	Neuropilin; Belongs to the neuropilin family	0,917	2	148668538	He et al., 2017
DPYSL3	SEMA3A	ENSSSCP00000015343	ENSSSCP00000016325	Uncharacterized protein	Semaphorin 3A; Sema domain, immunoglobulin domain (Ig), short basic domain, secreted, (semaphorin) 3A; Belongs to the semaphorin family	0,913	2	148668538	He et al., 2017
FNBP1	ARHGEF3	ENSSSCP00000006095	ENSSSCP00000019522	Formin binding protein 1	Rho guanine nucleotide exchange factor (GEF) 3	0,428	1	270166629	He et al., 2017
FNBP1	WASF3	ENSSSCP00000006095	ENSSSCP00000026386	Formin binding protein 1	WAS protein family, member 3	0,65	1	270166629	He et al., 2017
GABRA5	GRIP1	ENSSSCP00000005199	ENSSSCP00000000508	Gamma-aminobutyric acid (GABA) A receptor, alpha 5; Belongs to the ligand-gated ion channel (TC 1.A.9) family	Glutamate receptor interacting protein 1	0,608	1	140550299	Coster et al., 2012
GABRA5	UBE3A	ENSSSCP00000005199	ENSSSCP00000005203	Gamma-aminobutyric acid (GABA) A receptor, alpha 5; Belongs to the ligand-gated ion channel (TC 1.A.9) family	Ubiquitin protein ligase E3A	0,429	1	140550299	Coster et al., 2012
GRIA4	GRIP1	ENSSSCP00000020399	ENSSSCP00000000508	Glutamate receptor, ionotropic, AMPA 4	Glutamate receptor interacting protein 1	0,945	9	35438101	He et al., 2017
GRIP1	CLSTN2	ENSSSCP00000000508	ENSSSCP00000012436	Glutamate receptor interacting protein 1	Calsyntenin 2	0,48	5	31022891	Ma et al., 2018
GRIP1	GABRA5	ENSSSCP00000000508	ENSSSCP00000005199	Glutamate receptor interacting protein 1	Gamma-aminobutyric acid (GABA) A receptor, alpha 5; Belongs to the ligand-gated ion channel (TC 1.A.9) family	0,608	5	31022891	Ma et al., 2018
GRIP1	GRIA4	ENSSSCP00000000508	ENSSSCP00000020399	Glutamate receptor interacting protein 1	Glutamate receptor, ionotropic, AMPA 4	0,945	5	31022891	Ma et al., 2018
GRK7	KCNIP4	ENSSSCP00000012443	ENSSSCP00000025282	Rhodopsin kinase; Retina-specific kinase involved in the shutoff of the photoresponse and adaptation to changing light conditions via cone opsin phosphorylation, including rhodopsin (RHO)	Kv channel interacting protein 4	0,416	13	82603578	Ma et al., 2018
HDAC9	SIN3A	ENSSSCP00000016296	ENSSSCP00000002055	Histone deacetylase 9	SIN3 transcription regulator family member A	0,487	9	87932749	Ma et al., 2018
IGFBP2	AKT3	ENSSSCP00000026205	ENSSSCP00000011590	Insulin-like growth factor-binding protein 2; May have both growth-inhibiting and growth-promoting effects, depending on tissue type; increases IGF-induced DNA synthesis in the uterine epithelium. IGF-binding proteins prolong the half-life of the IGFs and have been shown to either inhibit or stimulate the growth promoting effects of the IGFs on cell culture. They alter the interaction of IGFs wit…	V-akt murine thymoma viral oncogene-like 3	0,459	15	118847390	An et al., 2018
KCNIP4	AUTS2	ENSSSCP00000025282	ENSSSCP00000008253	Kv channel interacting protein 4	AUTS2, activator of transcription and developmental regulator	0,547	8	15474371	He et al., 2017
KCNIP4	GRK7	ENSSSCP00000025282	ENSSSCP00000012443	Kv channel interacting protein 4	Rhodopsin kinase; Retina-specific kinase involved in the shutoff of the photoresponse and adaptation to changing light conditions via cone opsin phosphorylation, including rhodopsin (RHO)	0,416	8	15474371	He et al., 2017
LHFPL1	LRRK1	ENSSSCP00000013390	ENSSSCP00000005195	LHFPL tetraspan subfamily member 1; Lipoma HMGIC fusion partner-like 1	annotation not available	0,649	X	92447181	Suwannasing, et al., 2018
LHFPL1	RBP7	ENSSSCP00000013390	ENSSSCP00000003684	LHFPL tetraspan subfamily member 1; Lipoma HMGIC fusion partner-like 1	Sus scrofa retinol binding protein 7, cellular (RBP7), mRNA; Belongs to the calycin superfamily. Fatty-acid binding protein (FABP) family	0,599	X	92447181	Suwannasing, et al., 2018
LHFPL1	TRPC5	ENSSSCP00000013390	ENSSSCP00000013388	LHFPL tetraspan subfamily member 1; Lipoma HMGIC fusion partner-like 1	Uncharacterized protein; Transient receptor potential cation channel, subfamily C, member 5; Belongs to the transient receptor (TC 1.A.4) family	0,664	X	92447181	Suwannasing, et al., 2018
LHFPL1	UBE4B	ENSSSCP00000013390	ENSSSCP00000003682	LHFPL tetraspan subfamily member 1; Lipoma HMGIC fusion partner-like 1	annotation not available	0,65	X	92447181	Suwannasing, et al., 2018
LMTK2	ZDHHC18	ENSSSCP00000008120	ENSSSCP00000003864	Lemur tyrosine kinase 2	Palmitoyltransferase; Zinc finger, DHHC-type containing 18; Belongs to the DHHC palmitoyltransferase family	0,412	3	5376605	Wang et al., 2018a
LRRK1	LHFPL1	ENSSSCP00000005195	ENSSSCP00000013390	annotation not available	LHFPL tetraspan subfamily member 1; Lipoma HMGIC fusion partner-like 1	0,649	1	139579572	Suwannasing, et al., 2018
LRRK1	RBP7	ENSSSCP00000005195	ENSSSCP00000003684	annotation not available	Sus scrofa retinol binding protein 7, cellular (RBP7), mRNA; Belongs to the calycin superfamily. Fatty-acid binding protein (FABP) family	0,602	1	139579572	Suwannasing, et al., 2018
LRRK1	TRPC5	ENSSSCP00000005195	ENSSSCP00000013388	annotation not available	Uncharacterized protein; Transient receptor potential cation channel, subfamily C, member 5; Belongs to the transient receptor (TC 1.A.4) family	0,483	1	139579572	Suwannasing, et al., 2018
LRRK1	UBE4B	ENSSSCP00000005195	ENSSSCP00000003682	annotation not available	annotation not available	0,662	1	139579572	Suwannasing, et al., 2018
MYO10	ANKRD40	ENSSSCP00000017789	ENSSSCP00000027265	Myosin X; Belongs to the TRAFAC class myosin-kinesin ATPase superfamily. Myosin family	Ankyrin repeat domain 40	0,415	16	6025546	Bergfelder-Dr?ing et al., 2015
MYO10	SHISA9	ENSSSCP00000017789	ENSSSCP00000023748	Myosin X; Belongs to the TRAFAC class myosin-kinesin ATPase superfamily. Myosin family	Shisa family member 9	0	16	6025546	Bergfelder-Dr?ing et al., 2015
NRP1	DPYSL3	ENSSSCP00000011839	ENSSSCP00000015343	Neuropilin; Belongs to the neuropilin family	Uncharacterized protein	0,917	10	56421545	He et al., 2017
NRP1	SEMA3A	ENSSSCP00000011839	ENSSSCP00000016325	Neuropilin; Belongs to the neuropilin family	Semaphorin 3A; Sema domain, immunoglobulin domain (Ig), short basic domain, secreted, (semaphorin) 3A; Belongs to the semaphorin family	0,983	10	56421545	He et al., 2017
PHKA2	PYGM	ENSSSCP00000012942	ENSSSCP00000013848	Phosphorylase b kinase regulatory subunit; Phosphorylase b kinase catalyzes the phosphorylation of serine in certain substrates, including troponin I; Belongs to the phosphorylase b kinase regulatory chain family	Alpha-1,4 glucan phosphorylase; Phosphorylase is an important allosteric enzyme in carbohydrate metabolism. Enzymes from different sources differ in their regulatory mechanisms and in their natural substrates. However, all known phosphorylases share catalytic and structural properties	0,746	X	15335129	He et al., 2017
PYGM	PHKA2	ENSSSCP00000013848	ENSSSCP00000012942	Alpha-1,4 glucan phosphorylase; Phosphorylase is an important allosteric enzyme in carbohydrate metabolism. Enzymes from different sources differ in their regulatory mechanisms and in their natural substrates. However, all known phosphorylases share catalytic and structural properties	Phosphorylase b kinase regulatory subunit; Phosphorylase b kinase catalyzes the phosphorylation of serine in certain substrates, including troponin I; Belongs to the phosphorylase b kinase regulatory chain family	0,746	2	7420349	He et al., 2017
RAB11FIP4	ZDHHC18	ENSSSCP00000018803	ENSSSCP00000003864	RAB11 family interacting protein 4 (class II)	Palmitoyltransferase; Zinc finger, DHHC-type containing 18; Belongs to the DHHC palmitoyltransferase family	0,416	12	43427846	He et al., 2017
RBP7	LHFPL1	ENSSSCP00000003684	ENSSSCP00000013390	Sus scrofa retinol binding protein 7, cellular (RBP7), mRNA; Belongs to the calycin superfamily. Fatty-acid binding protein (FABP) family	LHFPL tetraspan subfamily member 1; Lipoma HMGIC fusion partner-like 1	0,599	6	70313133	Suwannasing, et al., 2018
RBP7	LRRK1	ENSSSCP00000003684	ENSSSCP00000005195	Sus scrofa retinol binding protein 7, cellular (RBP7), mRNA; Belongs to the calycin superfamily. Fatty-acid binding protein (FABP) family	annotation not available	0,602	6	70313133	Suwannasing, et al., 2018
RBP7	UBE4B	ENSSSCP00000003684	ENSSSCP00000003682	Sus scrofa retinol binding protein 7, cellular (RBP7), mRNA; Belongs to the calycin superfamily. Fatty-acid binding protein (FABP) family	annotation not available	0,647	6	70313133	Suwannasing, et al., 2018
SEMA3A	DLC1	ENSSSCP00000016325	ENSSSCP00000007430	Semaphorin 3A; Sema domain, immunoglobulin domain (Ig), short basic domain, secreted, (semaphorin) 3A; Belongs to the semaphorin family	DLC1 Rho GTPase activating protein	0,55	9	96283483	He et al., 2017
SEMA3A	DPYSL3	ENSSSCP00000016325	ENSSSCP00000015343	Semaphorin 3A; Sema domain, immunoglobulin domain (Ig), short basic domain, secreted, (semaphorin) 3A; Belongs to the semaphorin family	Uncharacterized protein	0,913	9	96283483	He et al., 2017
SEMA3A	NRP1	ENSSSCP00000016325	ENSSSCP00000011839	Semaphorin 3A; Sema domain, immunoglobulin domain (Ig), short basic domain, secreted, (semaphorin) 3A; Belongs to the semaphorin family	Neuropilin; Belongs to the neuropilin family	0,983	9	96283483	He et al., 2017
SHISA9	MYO10	ENSSSCP00000023748	ENSSSCP00000017789	Shisa family member 9	Myosin X; Belongs to the TRAFAC class myosin-kinesin ATPase superfamily. Myosin family	0,551	3	30034842	He et al., 2017
SIN3A	HDAC9	ENSSSCP00000002055	ENSSSCP00000016296	SIN3 transcription regulator family member A	Histone deacetylase 9	0,487	7	58232894	He et al., 2017
SIN3A	THRB	ENSSSCP00000002055	ENSSSCP00000011960	SIN3 transcription regulator family member A	Thyroid hormone receptor, beta	0,622	7	58232894	He et al., 2017
SMAD6	ZFYVE9	ENSSSCP00000005325	ENSSSCP00000004179	Mothers against decapentaplegic homolog; SMAD family member 6	Zinc finger, FYVE domain containing 9	0,562	1	164674664	Sell-Kubiak et al., 2015
SORBS1	TENM1	ENSSSCP00000011181	ENSSSCP00000030256	Uncharacterized protein; Sorbin and SH3 domain containing 1	Teneurin transmembrane protein 1	0,664	14	107031142	He et al., 2017
TENM1	SORBS1	ENSSSCP00000030256	ENSSSCP00000011181	Teneurin transmembrane protein 1	Uncharacterized protein; Sorbin and SH3 domain containing 1	0,664	X	101975674	He et al., 2017
THRB	SIN3A	ENSSSCP00000011960	ENSSSCP00000002055	Thyroid hormone receptor, beta	SIN3 transcription regulator family member A	0,622	13	11362350	He et al., 2017
TRPC5	LHFPL1	ENSSSCP00000013388	ENSSSCP00000013390	Uncharacterized protein; Transient receptor potential cation channel, subfamily C, member 5; Belongs to the transient receptor (TC 1.A.4) family	LHFPL tetraspan subfamily member 1; Lipoma HMGIC fusion partner-like 1	0,664	X	91880535	Suwannasing, et al., 2018
TRPC5	LRRK1	ENSSSCP00000013388	ENSSSCP00000005195	Uncharacterized protein; Transient receptor potential cation channel, subfamily C, member 5; Belongs to the transient receptor (TC 1.A.4) family	annotation not available	0,483	X	91880535	Suwannasing, et al., 2018
TRPC5	UBE4B	ENSSSCP00000013388	ENSSSCP00000003682	Uncharacterized protein; Transient receptor potential cation channel, subfamily C, member 5; Belongs to the transient receptor (TC 1.A.4) family	annotation not available	0,478	X	91880535	Suwannasing, et al., 2018
UBE3A	COPG2	ENSSSCP00000005203	ENSSSCP00000017538	Ubiquitin protein ligase E3A	Coatomer subunit gamma; The coatomer is a cytosolic protein complex that binds to dilysine motifs and reversibly associates with Golgi non- clathrin-coated vesicles, which further mediate biosynthetic protein transport from the ER, via the Golgi up to the trans Golgi network. Coatomer complex is required for budding from Golgi membranes, and is essential for the retrograde Golgi-to-ER transport o…	0,592	1	141989297	Coster et al., 2012
UBE3A	GABRA5	ENSSSCP00000005203	ENSSSCP00000005199	Ubiquitin protein ligase E3A	Gamma-aminobutyric acid (GABA) A receptor, alpha 5; Belongs to the ligand-gated ion channel (TC 1.A.9) family	0,429	1	141989297	Coster et al., 2012
UBE4B	LHFPL1	ENSSSCP00000003682	ENSSSCP00000013390	annotation not available	LHFPL tetraspan subfamily member 1; Lipoma HMGIC fusion partner-like 1	0,65	6	70408106	Suwannasing, et al., 2018
UBE4B	LRRK1	ENSSSCP00000003682	ENSSSCP00000005195	annotation not available	annotation not available	0,662	6	70408106	Suwannasing, et al., 2018
UBE4B	RBP7	ENSSSCP00000003682	ENSSSCP00000003684	annotation not available	Sus scrofa retinol binding protein 7, cellular (RBP7), mRNA; Belongs to the calycin superfamily. Fatty-acid binding protein (FABP) family	0,647	6	70408106	Suwannasing, et al., 2018
UBE4B	TRPC5	ENSSSCP00000003682	ENSSSCP00000013388	annotation not available	Uncharacterized protein; Transient receptor potential cation channel, subfamily C, member 5; Belongs to the transient receptor (TC 1.A.4) family	0,478	6	70408106	Suwannasing, et al., 2018
WASF3	FNBP1	ENSSSCP00000026386	ENSSSCP00000006095	WAS protein family, member 3	Formin binding protein 1	0,65	11	4296303	Bergfelder-Dr?ing et al., 2015
ZDHHC18	LMTK2	ENSSSCP00000003864	ENSSSCP00000008120	Palmitoyltransferase; Zinc finger, DHHC-type containing 18; Belongs to the DHHC palmitoyltransferase family	Lemur tyrosine kinase 2	0,412	6	84156205	Zhang et al., 2019
ZDHHC18	RAB11FIP4	ENSSSCP00000003864	ENSSSCP00000018803	Palmitoyltransferase; Zinc finger, DHHC-type containing 18; Belongs to the DHHC palmitoyltransferase family	RAB11 family interacting protein 4 (class II)	0,416	6	84156205	Zhang et al., 2019
ZFYVE9	SMAD6	ENSSSCP00000004179	ENSSSCP00000005325	Zinc finger, FYVE domain containing 9	Mothers against decapentaplegic homolog; SMAD family member 6	0,562	6	159933806	Li et al., 2019
